# Supplementary material for: Closing the gap – detection of clinically relevant von Willebrand disease in emergency settings through an improved algorithm based on rotational Thromboelastometry
Source: BMC Anesthesiol. 2019 Jan 10;19:10. doi: 10.1186/s12871-018-0672-8 (PMC6329185; doi:10.1186/s12871-018-0672-8)
Supplement: Supplementary file 1 — Figure S1. a) Patients response to Haemate® P. Values represent recovery in percent, as calculated via (AUCrico- AUCrico + haemate)/AUCextem *100. Color code: Red = low responders, green = high responders. Cut-off 50% as in Table 1. Cut-off values (i.e. 50 and 35%) are indicated by solid black and orange horizontal lines, respectively. Figure S1.b) Patients response to Haemate® P. Values represent recovery in percent, as calculated via (AUCrico- AUCrico + haemate)/AUCextem *100. Color code: Red = low responders, green = high responders with alternative cut-off value of 35%. Different cut-off values (i.e. 50 and 35%) are indicated by solid black and orange horizontal lines, respectively. (ZIP 83 kb) [file 12871_2018_672_MOESM1_ESM.zip]

Archive with 2 entries (2 files):
- BMCA supplementary figure S1aR4.ppt
- BMCA supplementary figure S1bR4.ppt
